# Supplementary material for: Evaluation of the antibacterial and antibiofilm effect of mycosynthesized silver and selenium nanoparticles and their synergistic effect with antibiotics on nosocomial bacteria
Source: Microb Cell Fact. 2025 Jan 4;24:6. doi: 10.1186/s12934-024-02604-w (PMC11700447; doi:10.1186/s12934-024-02604-w)
Supplement: Supplementary file 1 — Additional file1 [file 12934_2024_2604_MOESM1_ESM.xlsx]

## Sheet: Psudomonas antibiotic
sample No	piperacillin	piperacillin (mm)	piper+tazobactam	piper+tazobactam (mm)	ceftazidime	ceftazidime (mm)	ciprofloxacin	ciprofloxacin (mm)	colistin	colistin (mm)	impenem	impenem (mm)	aztreonam	aztreonam (mm)	gentamycin	gentamycin (mm)	ertapenem	ertapenem (mm)	Multidrug resistance	Selenium (sele)	Silver(slv)	Selen+ piperacillin	Selen+piper+tazobactam	Selen+ceftazidime	Selen+ciprofloxacin	Selen+colistin	Selen+impenem	Selen+aztreonam	Selen+gentamycin	Selen+ertapenem	Slv+piperacillin	Slv+piper+tazobactam	Slv+ceftazidime	Slv+ciprofloxacin	Slv+colistin	Slv+impenem	Slv+aztreonam	Slv+gentamycin	Slv+ertapenem
P1	R	12	I	20	R	0	I	20	S	17	S	26	R	10	S	17	S	19	MDR	33 mm	23 mm	17 mm	25 mm	22 mm	25 mm	25 mm	20 mm	12 mm	25 mm	29 mm	19 mm	23 mm	19 mm	26 mm	22 mm	30 mm	18 mm	22 mm	30 mm
P2	I	15	S	24	R	0	R	0	R	0	S	24	R	0	R	R (7 mm)	S	25	MDR	36 mm	24 mm	23 mm	30 mm	25 mm	30 mm	21 mm	19 mm	25 mm	13 mm	28 mm	24 mm	30 mm	24 mm	25 mm	23 mm	25 mm	24 mm	12 mm	23 mm
P3	R	0	I	20	R	0	S	23	S	13	S	20	R	0	S	7	R	0	MDR	36 mm	27 mm	19 mm	21 mm	14 mm	19 mm	17 mm	16 mm	17 mm	20 mm	15 mm	15 mm	20 mm	No zone	23 mm	17 mm	20 mm	15 mm	19 mm	12 mm
P4	R	0	R	11	R	0	I	20	S	14	I	16	R	0	S	15	R	0	MDR	38 mm	36 mm	10 mm	20 mm	22 mm	21 mm	22 mm	16 mm	8 mm	27 mm	20 mm	12 mm	20 mm	20 mm	23 mm	20 mm	23 mm	15 mm	25 mm	10 mm
P5	R	7	S	22	I	17	R	0	S	15	S	27	R	0	S	17	R	15	MDR	35 mm	30 mm	18 mm	24 mm	23 mm	28 mm	23 mm	13 mm	8 mm	25 mm	25 mm	16 mm	22 mm	18 mm	20 mm	21 mm	30 mm	20 mm	18 mm	26 mm
P6	R	0	I	15	R	12	S	28	R	0	S	30	R	0	I	14	S	20	MDR	36 mm	29 mm	17 mm	20 mm	12 mm	33 mm	16 mm	15 mm	No zone	25 mm	27 mm	15 mm	20 mm	18 mm	30 mm	14 mm	30 mm	12 mm	19 mm	30 mm
P7	R	0	R	12	R	0	R	15	S	13	S	20	R	0	S	21	R	0	MDR	38 mm	28 mm	14 mm	17 mm	15 mm	26 mm	17 mm	16 mm	16 mm	20 mm	10 mm	16 mm	17 mm	11 mm	18 mm	16 mm	22 mm	20 mm	23 mm	17 mm
P8	R	0	I	20	R	0	I	20	S	14	S	20	R	0	S	20	R	0	MDR	45 mm	27 mm	11 mm	18 mm	15 mm	29 mm	20 mm	16 mm	20 mm	27 mm	19 mm	13 mm	18 mm	No zone	25 mm	16 mm	20 mm	20 mm	25 mm	15 mm
P9	R	0	I	18	R	12	I	17	S	17	S	20	R	0	S	15	S	26	MDR	34 mm	36 mm	20 mm	25 mm	23 mm	17 mm	22 mm	20 mm	18 mm	27 mm	28 mm	25 mm	22 mm	24 mm	24 mm	24 mm	26 mm	23 mm	27 mm	30 mm
P10	R	0	R	9	R	0	R	0	S	18	I	17	R	0	R	0	R	0	MDR	43 mm	41 mm	18 mm	21 mm	19 mm	26 mm	26 mm	25 mm	14 mm	18 mm	15 mm	22 mm	22 mm	21 mm	26 mm	25 mm	23 mm	24 mm	23 mm	No zone
P11	I	20	S	32	R	13	R	0	R	0	R	13	S	24	R	11	S	27	MDR	37 mm	24 mm	27 mm	30 mm	20 mm	26 mm	20 mm	No zone	25 mm	22 mm	30 mm	24 mm	30 mm	15 mm	20 mm	20 mm	14 mm	27 mm	20 mm	30 mm
P12	R	0	S	24	R	0	R	0	S	17	R	10	R	0	S	15	S	25	MDR	41 mm	31 mm	25 mm	26 mm	16 mm	26 mm	26 mm	16 mm	13 mm	20 mm	30 mm	26 mm	28 mm	15 mm	24 mm	21 mm	13 mm	20 mm	24 mm	30 mm
P13	R	0	R	0	I	15	R	11	R	10	I	16	R	8	I	13	S	22	MDR	34 mm	40 mm	21 mm	18 mm	21 mm	26 mm	15 mm	34 mm	24 mm	15 mm	25 mm	15 mm	20 mm	17 mm	20 mm	14 mm	34 mm	12 mm	15 mm	25 mm
P14	R	11	R	0	S	20	R	13	S	12	S	21	R	0	R	12	R	14	MDR	28 mm	20 mm	17 mm	9 mm	20 mm	16 mm	15 mm	18 mm	12 mm	16 mm	24 mm	12 mm	15 mm	15 mm	17 mm	12 mm	23 mm	10 mm	12 mm	25 mm
P15	R	0	S	24	I	15	I	20	S	17	S	30	R	0	I	14	S	21	non-MDR	38 mm	33 mm	17 mm	23 mm	20 mm	18 mm	25 mm	13 mm	10 mm	20 mm	30 mm	15 mm	25 mm	16 mm	17 mm	20 mm	30 mm	12 mm	20 mm	28 mm
P16	R	0	R	0	R	13	I	17	S	11	S	21	R	0	I	13	S	25	MDR	40 mm	35 mm	12 mm	15 mm	15 mm	20 mm	17 mm	12 mm	12 mm	12 mm	27 mm	No zone	15 mm	13 mm	22 mm	17 mm	24 mm	No zone	17 mm	30 mm
P17	R	0	R	9	R	12	I	20	S	14	S	19	R	0	S	20	R	0	MDR	40 mm	30 mm	18 mm	18 mm	18 mm	24 mm	20 mm	16 mm	No zone	27 mm	15 mm	14 mm	13 mm	8 mm	22 mm	17 mm	22 mm	16 mm	15 mm	15 mm
P18	R	0	R	12	R	0	R	8	R	10	R	15	R	0	S	15	R	0	MDR	36 mm	29 mm	12 mm	18 mm	20 mm	25 mm	15 mm	12 mm	15 mm	22 mm	9 mm	20 mm	18 mm	15 mm	13 mm	17 mm	20 mm	No zone	19 mm	13 mm
P19	R	0	R	8	R	0	R	0	R	10	I	18	R	0	S	15	R	0	MDR	37 mm	29 mm	6 mm	18 mm	18 mm	10 mm	16 mm	15 mm	17 mm	20 mm	14 mm	12 mm	16 mm	No zone	No zone	16 mm	21 mm	17 mm	18 mm	14 mm
P20	I	20	R	14	R	0	I	17	S	20	S	30	R	0	S	19	S	20	MDR	40 mm	32 mm	25 mm	17 mm	13 mm	22 mm	26 mm	26 mm	25 mm	26 mm	31 mm	29 mm	20 mm	12 mm	20 mm	24 mm	30 mm	22 mm	30 mm	33 mm
P21	R	0	R	0	R	0	R	0	R	0	R	0	R	0	R	0	R	0	MDR	40 mm	30 mm	15 mm	13 mm	30 mm	No zone	12 mm	No zone	12 mm	No zone	17 mm	17 mm	18 mm	30 mm	19 mm	15 mm	17 mm	20 mm	16 mm	15 mm
P22	R	9	I	19	R	0	R	15	R	0	R	13	I	20	I	13	S	20	MDR	38 mm	22 mm	17 mm	24 mm	12 mm	17 mm	18 mm	16 mm	21 mm	20 mm	17 mm	20 mm	24 mm	No zone	20 mm	18 mm	18 mm	23 mm	21 mm	20 mm
P23	R	0	I	15	R	0	S	25	S	15	S	22	R	0	I	13	S	27	MDR	40 mm	30 mm	10 mm	15 mm	12 mm	30 mm	18 mm	21 mm	11 mm	16 mm	30 mm	18 mm	20 mm	13 mm	32 mm	20 mm	25 mm	20 mm	21 mm	30 mm
P24	R	12	I	20	R	0	I	20	S	17	S	26	R	10	S	17	S	19	MDR	33 mm	23 mm	17 mm	25 mm	22 mm	25 mm	25 mm	20 mm	12 mm	25 mm	29 mm	19 mm	23 mm	19 mm	26 mm	22 mm	30 mm	18 mm	22 mm	30 mm
P25	I	15	S	24	R	0	R	0	R	0	S	24	R	0	R	7	S	25	MDR	36 mm	24 mm	23 mm	30 mm	25 mm	30 mm	21 mm	19 mm	25 mm	13 mm	28 mm	24 mm	30 mm	24 mm	25 mm	23 mm	25 mm	24 mm	12 mm	23 mm
P26	R	0	I	20	R	0	S	23	S	13	S	20	R	0	S	16	R	0	MDR	36 mm	27 mm	19 mm	21 mm	14 mm	19 mm	17 mm	16 mm	17 mm	20 mm	15 mm	15 mm	20 mm	No zone	23 mm	17 mm	20 mm	15 mm	19 mm	12 mm
P27	R	0	R	11	R	0	I	20	S	14	I	16	R	0	S	15	R	0	MDR	38 mm	36 mm	10 mm	20 mm	22 mm	21 mm	22 mm	16 mm	8 mm	27 mm	20 mm	12 mm	20 mm	20 mm	23 mm	20 mm	23 mm	15 mm	25 mm	10 mm
P28	R	7	S	22	I	17	R	0	S	15	S	27	R	0	S	17	R	15	MDR	35 mm	30 mm	18 mm	24 mm	23 mm	28 mm	23 mm	13 mm	8 mm	25 mm	25 mm	16 mm	22 mm	18 mm	20 mm	21 mm	30 mm	20 mm	18 mm	26 mm
P29	R	0	I	15	R	12	S	28	R	0	S	30	R	0	I	14	S	20	MDR	36 mm	29 mm	17 mm	20 mm	12 mm	33 mm	16 mm	15 mm	No zone	25 mm	27 mm	15 mm	20 mm	18 mm	30 mm	14 mm	30 mm	12 mm	19 mm	30 mm
P30	R	0	R	12	R	0	R	15	S	13	S	20	R	0	S	21	R	0	MDR	38 mm	28 mm	14 mm	17 mm	15 mm	26 mm	17 mm	16 mm	16 mm	20 mm	10 mm	16 mm	17 mm	11 mm	18 mm	16 mm	22 mm	20 mm	23 mm	17 mm
P31	R	0	I	20	R	0	I	20	S	14	S	20	R	0	S	20	R	0	MDR	45 mm	27 mm	11 mm	18 mm	15 mm	29 mm	20 mm	16 mm	20 mm	27 mm	19 mm	13 mm	18 mm	No zone	25 mm	16 mm	20 mm	20 mm	25 mm	15 mm
P32	R	0	I	18	R	12	I	17	S	17	S	20	R	0	S	15	S	26	MDR	34 mm	36 mm	20 mm	25 mm	23 mm	17 mm	22 mm	20 mm	18 mm	27 mm	28 mm	25 mm	22 mm	24 mm	24 mm	24 mm	26 mm	23 mm	27 mm	30 mm
P33	R	0	R	9	R	0	R	0	S	18	I	17	R	0	R	0	R	0	MDR	43 mm	41 mm	18 mm	21 mm	19 mm	26 mm	26 mm	25 mm	14 mm	18 mm	15 mm	22 mm	22 mm	21 mm	26 mm	25 mm	23 mm	24 mm	23 mm	No zone
P34	I	20	S	32	R	13	R	0	R	0	R	13	S	24	R	11	S	27	MDR	37 mm	24 mm	27 mm	30 mm	20 mm	26 mm	20 mm	No zone	25 mm	22 mm	30 mm	24 mm	30 mm	15 mm	20 mm	20 mm	14 mm	27 mm	20 mm	30 mm
P35	R	0	S	24	R	0	R	0	S	17	R	10	R	0	S	15	S	25	MDR	41 mm	31 mm	25 mm	26 mm	16 mm	26 mm	26 mm	16 mm	13 mm	20 mm	30 mm	26 mm	28 mm	15 mm	24 mm	21 mm	13 mm	20 mm	24 mm	30 mm
P36	R	0	R	0	I	15	R	11	R	10	I	16	R	8	I	13	S	22	MDR	34 mm	40 mm	21 mm	18 mm	21 mm	26 mm	15 mm	34 mm	24 mm	15 mm	25 mm	15 mm	20 mm	17 mm	20 mm	14 mm	34 mm	12 mm	15 mm	25 mm
P37	R	11	R	0	S	20	R	13	S	12	S	21	R	0	R	12	R	14	MDR	28 mm	20 mm	17 mm	9 mm	20 mm	16 mm	15 mm	18 mm	12 mm	16 mm	24 mm	12 mm	15 mm	15 mm	17 mm	12 mm	23 mm	10 mm	12 mm	25 mm
P38	R	0	S	24	I	15	I	20	S	17	S	20	R	0	I	14	S	21	non-MDR	38 mm	33 mm	17 mm	23 mm	20 mm	18 mm	25 mm	13 mm	10 mm	20 mm	30 mm	15 mm	25 mm	16 mm	17 mm	20 mm	30 mm	12 mm	20 mm	28 mm
P39	R	0	R	0	R	13	I	17	S	11	S	21	R	0	I	13	S	25	MDR	40 mm	35 mm	12 mm	15 mm	15 mm	20 mm	17 mm	12 mm	12 mm	12 mm	27 mm	No zone	15 mm	13 mm	22 mm	17 mm	24 mm	No zone	17 mm	30 mm
P40	R	0	R	9	R	12	I	20	S	14	S	19	R	0	S	20	R	0	MDR	40 mm	30 mm	18 mm	18 mm	18 mm	24 mm	20 mm	16 mm	No zone	27 mm	15 mm	14 mm	13 mm	8 mm	22 mm	17 mm	22 mm	16 mm	15 mm	15 mm
P41	R	0	R	12	R	0	R	8	R	10	R	15	R	0	S	15	R	0	MDR	36 mm	29 mm	12 mm	18 mm	20 mm	25 mm	15 mm	12 mm	15 mm	22 mm	9 mm	20 mm	18 mm	15 mm	13 mm	17 mm	20 mm	No zone	19 mm	13 mm
P42	R	0	R	8	R	0	R	0	R	10	I	18	R	0	S	15	R	0	MDR	37 mm	29 mm	6 mm	18 mm	18 mm	10 mm	16 mm	15 mm	17 mm	20 mm	14 mm	12 mm	16 mm	No zone	No zone	16 mm	21 mm	17 mm	18 mm	14 mm
P43	I	20	R	14	R	0	I	17	S	20	S	30	R	0	S	19	S	20	MDR	40 mm	32 mm	25 mm	17 mm	13 mm	22 mm	26 mm	26 mm	25 mm	26 mm	31 mm	29 mm	20 mm	12 mm	20 mm	24 mm	30 mm	22 mm	30 mm	33 mm
P44	R	0	R	0	R	0	R	0	R	0	R	0	R	0	R	0	R	0	MDR	40 mm	30 mm	15 mm	13 mm	30 mm	No zone	12 mm	No zone	12 mm	No zone	17 mm	17 mm	18 mm	30 mm	19 mm	15 mm	17 mm	20 mm	16 mm	15 mm
P45	R	9	I	19	R	0	R	15	R	0	R	13	I	20	I	13	S	20	MDR	38 mm	22 mm	17 mm	24 mm	12 mm	17 mm	18 mm	16 mm	21 mm	20 mm	17 mm	20 mm	24 mm	No zone	20 mm	18 mm	18 mm	23 mm	21 mm	20 mm
P46	R	0	I	15	R	0	S	25	S	15	S	22	R	0	I	13	S	27	MDR	40 mm	30 mm	10 mm	15 mm	12 mm	30 mm	18 mm	21 mm	11 mm	16 mm	30 mm	18 mm	20 mm	13 mm	32 mm	20 mm	25 mm	20 mm	21 mm	30 mm

## Sheet: Staph antibiotic
Sample No	Gentamycin	Gentamycin (mm)	Erythromycin	Erythromycin (mm)	Nitrofurantoin	Nitrofurantoin (mm)	Tetracyclin	Tetracyclin (mm)	Ciprofloxacin	Ciprofloxacin (mm)	Clindamycin	Clindamycin (mm)	Trimethoprim	Trimethoprim (mm)	Chloramphenicol	Chloramphenicol (mm)	Rifampicin	Rifampicin (mm)	Quinapristin	Quinapristin(mm)	Linzolid	Linzolid(mm)	Cefoxitin	Cefoxitin(mm)	Methicillin resistance	MDR staph	Selenium(sele)	Silver(slv)	Sele+Gentamycin	sele+Erythromycin	Sele+Nitrofurantoin	Sele+Tetracyclin	Sele+Ciprofloxacin	Sele+Clindamycin	Sele+Trimethoprim	Sele+Chloramphenicol	Sele+Rifampicin	Sele+Quinapristin	Sele+Linzolid	Sele+Cefoxitin	Slv+Gentamycin	Slv+Erythromycin	Slv+Nitrofurantoin	Sele+Tetracyclin	Slv+Ciprofloxacin	Sele+Clindamycin	Slv+Trimethoprim	Sele+Chloramphenicol	Slv+Rifampicin
S1	R	11	R	0	R	14	R	0	I	19	R	0	R	0	S	19	R	13	R	0	R	0	R	0	MRSA	MDR	30 mm	22 mm	12 mm	10 mm	11 mm	12 mm	22 mm	9 mm	10 mm	24 mm	15 mm	13 mm	7 mm	12 mm	20 mm	18 mm	20 mm	16 mm	22 mm	21 mm	19 mm	25 mm	18 mm
S2	R	10	R	0	S	20	I	15	I	20	R	11	R	0	S	25	I	17	R	0	R	18	R	20	MRSA	MDR	30 mm	30 mm	20 mm	13 mm	25 mm	19 mm	20 mm	16 mm	20 mm	26 mm	24 mm	20 mm	20 mm	15 mm	21 mm	19 mm	21 mm	19 mm	20 mm	19 mm	23 mm	22 mm	22 mm
S3	R	0	R	0	R	0	R	0	R	0	R	0	R	0	R	0	R	10	R	0	R	0	R	0	MRSA	MDR	36 mm	32 mm	16 mm	16 mm	19 mm	17 mm	15 mm	20 mm	22 mm	17 mm	21 mm	19 mm	19 mm	16 mm	23 mm	17 mm	19 mm	23 mm	20 mm	22 mm	21 mm	18 mm	21 mm
S4	R	0	R	0	I	15	R	0	R	0	R	0	R	0	S	20	R	0	R	0	R	9	R	0	MRSA	MDR	33 mm	25 mm	10 mm	9 mm	18 mm	11 mm	13 mm	7 mm	20 mm	15 mm	15 mm	10 mm	9 mm	7 mm	15 mm	20 mm	17 mm	17 mm	16 mm	22 mm	9 mm	20 mm	15 mm
S5	R	0	R	0	S	17	S	20	S	22	R	0	R	0	R	12	R	7	R	0	R	0	R	0	MRSA	MDR	27 mm	20 mm	20 mm	19 mm	25 mm	23 mm	29 mm	12 mm	20 mm	22 mm	13 mm	20 mm	16 mm	12 mm	20 mm	12 mm	20 mm	24 mm	30 mm	12 mm	10 mm	14 mm	15 mm
S6	R	0	R	0	R	0	R	0	R	0	R	0	R	0	R	0	R	11	R	0	R	0	R	0	MRSA	MDR	31 mm	26 mm	17 mm	No zone	16 mm	25 mm	25 mm	11 mm	No zone	15 mm	15 mm	9 mm	10 mm	11 mm	20 mm	25 mm	20 mm	23 mm	15 mm	25 mm	23 mm	25 mm	20 mm
S7	I	14	R	0	R	14	I	16	S	25	R	0	R	0	S	20	R	15	R	0	R	0	R	0	MRSA	MDR	32 mm	30 mm	22 mm	15 mm	18 mm	20 mm	29 mm	No zone	25 mm	24 mm	22 mm	20 mm	15 mm	17 mm	20 mm	21 mm	23 mm	20 mm	29 mm	22 mm	22 mm	28 mm	24 mm
S8	S	20	R	0	R	8	R	0	I	21	R	0	R	0	S	25	R	12	R	0	R	0	R	0	MRSA	MDR	30 mm	28 mm	32 mm	7 mm	10 mm	No zone	21 mm	No zone	8 mm	29 mm	15 mm	12 mm	9 mm	9 mm	25 mm	No zone	9 mm	24 mm	22 mm	21 mm	24 mm	28 mm	21 mm
S9	R	0	R	0	S	22	R	9	R	0	R	0	R	0	R	0	R	11	R	0	R	0	R	0	MRSA	MDR	36 mm	30 mm	15 mm	10 mm	20 mm	8 mm	14 mm	12 mm	16 mm	23 mm	16 mm	10 mm	13 mm	10 mm	20 mm	22 mm	20 mm	19 mm	20 mm	20 mm	20 mm	20 mm	18 mm
S10	R	0	R	0	S	19	R	10	I	17	R	0	R	0	R	0	R	0	R	0	R	0	R	0	MRSA	MDR	33 mm	26 mm	12 mm	15 mm	23 mm	16 mm	20 mm	No zone	11 mm	16 mm	17 mm	14 mm	13 mm	17 mm	17 mm	17 mm	23 mm	21 mm	17 mm	No zone	20 mm	23 mm	19 mm
S11	R	0	R	0	S	17	R	0	R	0	R	0	R	0	S	25	R	13	S	15	R	8	R	0	MRSA	MDR	35 mm	27 mm	20 mm	20 mm	20 mm	22 mm	20 mm	11 mm	22 mm	25 mm	25 mm	30 mm	22 mm	22 mm	15 mm	14 mm	22 mm	22 mm	15 mm	19 mm	15 mm	20 mm	20 mm
S12	R	0	R	0	I	16	R	0	I	16	R	0	R	0	S	19	R	12	R	0	R	0	R	0	MRSA	MDR	30 mm	25 mm	15 mm	12 mm	20 mm	20 mm	21 mm	10 mm	10 mm	22 mm	15 mm	10 mm	9 mm	11 mm	19 mm	22 mm	20 mm	11 mm	20 mm	20 mm	20 mm	24 mm	20 mm
S13	S	19	R	0	S	22	R	0	R	0	R	0	R	0	R	0	R	12	R	0	R	0	R	0	MRSA	MDR	36 mm	25 mm	22 mm	23 mm	28 mm	24 mm	16 mm	20 mm	23 mm	23 mm	21 mm	15 mm	22 mm	25 mm	24 mm	21 mm	25 mm	20 mm	12 mm	15 mm	18 mm	20 mm	20 mm
S14	R	0	R	0	R	8	R	0	R	11	R	0	R	0	R	0	R	13	R	0	R	0	R	0	MRSA	MDR	36 mm	23 mm	12 mm	11 mm	15 mm	15 mm	20 mm	12 mm	17 mm	10 mm	23 mm	13 mm	15 mm	15 mm	15 mm	13 mm	15 mm	12 mm	13 mm	15 mm	15 mm	18 mm	18 mm
S15	S	21	I	22	S	30	R	10	S	23	S	25	S	30	S	20	S	30	S	26	S	21	R	0	MRSA	Non-MDR	30 mm	27 mm	22 mm	24 mm	31 mm	20 mm	23 mm	29 mm	31 mm	24 mm	30 mm	30 mm	35 mm	15 mm	20 mm	23 mm	28 mm	15 mm	22 mm	26 mm	30 mm	23 mm	28 mm
S16	S	30	R	0	S	17	R	0	S	25	R	0	R	0	S	27	R	10	R	0	R	0	R	0	MRSA	MDR	35 mm	27 mm	25 mm	15 mm	26 mm	13 mm	33 mm	15 mm	15 mm	30 mm	18 mm	15 mm	14 mm	17 mm	25 mm	23 mm	21 mm	24 mm	28 mm	25 mm	23 mm	32 mm	22 mm
S17	S	21	R	0	S	27	R	0	R	15	R	0	R	0	S	27	R	9	R	0	R	0	R	0	MRSA	MDR	35 mm	25 mm	29 mm	7 mm	25 mm	12 mm	30 mm	9 mm	4 mm	28 mm	17 mm	19 mm	14 mm	15 mm	27 mm	25 mm	25 mm	22 mm	25 mm	22 mm	22 mm	30 mm	22 mm
S18	R	11	R	0	S	20	R	10	I	17	R	0	R	0	R	0	R	12	R	0	R	0	R	0	MRSA	MDR	38 mm	25 mm	16 mm	10 mm	20 mm	13 mm	24 mm	15 mm	20 mm	21 mm	15 mm	7 mm	15 mm	18 mm	13 mm	10 mm	19 mm	15 mm	18 mm	15 mm	15 mm	14 mm	20 mm
S19	R	11	R	0	R	14	R	0	I	19	R	0	R	0	S	19	R	13	R	0	R	0	R	0	MRSA	MDR	30 mm	22 mm	12 mm	10 mm	11 mm	12 mm	22 mm	9 mm	10 mm	24 mm	15 mm	13 mm	7 mm	12 mm	20 mm	18 mm	20 mm	16 mm	22 mm	21 mm	19 mm	25 mm	18 mm
S20	R	10	R	0	S	20	I	15	I	20	R	11	R	0	S	25	I	17	R	0	R	18	R	20	MRSA	MDR	30 mm	30 mm	20 mm	13 mm	25 mm	19 mm	20 mm	16 mm	20 mm	26 mm	24 mm	20 mm	20 mm	15 mm	21 mm	19 mm	21 mm	19 mm	20 mm	19 mm	23 mm	22 mm	22 mm
S21	R	0	R	0	R	0	R	0	R	0	R	0	R	0	R	0	R	10	R	0	R	0	R	0	MRSA	MDR	36 mm	32 mm	16 mm	16 mm	19 mm	17 mm	15 mm	20 mm	22 mm	17 mm	21 mm	19 mm	19 mm	16 mm	23 mm	17 mm	19 mm	23 mm	20 mm	22 mm	21 mm	18 mm	21 mm
S22	R	0	R	0	I	15	R	0	R	0	R	0	R	0	S	20	R	0	R	0	R	9	R	0	MRSA	MDR	33 mm	25 mm	10 mm	9 mm	18 mm	11 mm	13 mm	7 mm	20 mm	15 mm	15 mm	10 mm	9 mm	7 mm	15 mm	20 mm	17 mm	17 mm	16 mm	22 mm	9 mm	20 mm	15 mm
S23	R	0	R	0	S	17	S	20	S	22	R	0	R	0	R	12	R	7	R	0	R	0	R	0	MRSA	MDR	27 mm	20 mm	20 mm	19 mm	25 mm	23 mm	29 mm	12 mm	20 mm	22 mm	13 mm	20 mm	16 mm	12 mm	20 mm	12 mm	20 mm	24 mm	30 mm	12 mm	10 mm	14 mm	15 mm
S24	R	0	R	0	R	0	R	0	R	0	R	0	R	0	R	0	R	11	R	0	R	0	R	0	MRSA	MDR	31 mm	26 mm	17 mm	No zone	16 mm	25 mm	25 mm	11 mm	No zone	15 mm	15 mm	9 mm	10 mm	11 mm	20 mm	25 mm	20 mm	23 mm	15 mm	25 mm	23 mm	25 mm	20 mm
S25	I	14	R	0	R	14	I	16	S	25	R	0	R	0	S	21	R	15	R	0	R	0	R	0	MRSA	MDR	32 mm	30 mm	22 mm	15 mm	18 mm	20 mm	29 mm	No zone	25 mm	24 mm	22 mm	20 mm	15 mm	17 mm	20 mm	21 mm	23 mm	20 mm	29 mm	22 mm	22 mm	28 mm	24 mm
S26	S	21	R	0	R	8	R	0	I	20	R	0	R	0	S	25	R	12	R	0	R	0	R	0	MRSA	MDR	30 mm	28 mm	32 mm	7 mm	10 mm	No zone	21 mm	No zone	8 mm	29 mm	15 mm	12 mm	9 mm	9 mm	25 mm	No zone	9 mm	24 mm	22 mm	21 mm	24 mm	28 mm	21 mm
S27	R	0	R	0	S	22	R	9	R	0	R	0	R	0	R	0	R	11	R	0	R	0	R	0	MRSA	MDR	36 mm	30 mm	15 mm	10 mm	20 mm	8 mm	14 mm	12 mm	16 mm	23 mm	16 mm	10 mm	13 mm	10 mm	20 mm	22 mm	20 mm	19 mm	20 mm	20 mm	20 mm	20 mm	18 mm
S28	R	0	R	0	S	19	R	10	I	17	R	0	R	0	R	0	R	0	R	0	R	0	R	0	MRSA	MDR	33 mm	26 mm	12 mm	15 mm	23 mm	16 mm	20 mm	No zone	11 mm	16 mm	17 mm	14 mm	13 mm	17 mm	17 mm	17 mm	23 mm	21 mm	17 mm	No zone	20 mm	23 mm	19 mm
S29	R	0	R	0	S	17	R	0	R	0	R	0	R	0	S	25	R	13	S	15	R	8	R	0	MRSA	MDR	35 mm	27 mm	20 mm	20 mm	20 mm	22 mm	20 mm	11 mm	22 mm	25 mm	25 mm	30 mm	22 mm	22 mm	15 mm	14 mm	22 mm	22 mm	15 mm	19 mm	15 mm	20 mm	20 mm
S30	R	0	R	0	I	16	R	0	I	16	R	0	R	0	S	19	R	12	R	0	R	0	R	0	MRSA	MDR	30 mm	25 mm	15 mm	12 mm	20 mm	20 mm	21 mm	10 mm	10 mm	22 mm	15 mm	10 mm	9 mm	11 mm	19 mm	22 mm	20 mm	11 mm	20 mm	20 mm	20 mm	24 mm	20 mm
S31	S	19	R	0	S	22	R	0	R	0	R	0	R	0	R	0	R	12	R	0	R	0	R	0	MRSA	MDR	36 mm	25 mm	22 mm	23 mm	28 mm	24 mm	16 mm	20 mm	23 mm	23 mm	21 mm	15 mm	22 mm	25 mm	24 mm	21 mm	25 mm	20 mm	12 mm	15 mm	18 mm	20 mm	20 mm
S32	R	0	R	0	R	8	R	0	R	11	R	0	R	0	R	0	R	13	R	0	R	0	R	0	MRSA	MDR	36 mm	23 mm	12 mm	11 mm	15 mm	15 mm	20 mm	12 mm	17 mm	10 mm	23 mm	13 mm	15 mm	15 mm	15 mm	13 mm	15 mm	12 mm	13 mm	15 mm	15 mm	18 mm	18 mm
S33	S	21	I	22	S	30	R	10	S	23	S	25	S	30	S	20	S	30	S	26	S	21	R	0	MRSA	Non-MDR	30 mm	27 mm	22 mm	24 mm	31 mm	20 mm	23 mm	29 mm	31 mm	24 mm	30 mm	30 mm	35 mm	15 mm	20 mm	23 mm	28 mm	15 mm	22 mm	26 mm	30 mm	23 mm	28 mm
S34	S	30	R	0	S	17	R	0	S	25	R	0	R	0	S	27	R	10	R	0	R	0	R	0	MRSA	MDR	35 mm	27 mm	25 mm	15 mm	26 mm	13 mm	33 mm	15 mm	15 mm	30 mm	18 mm	15 mm	14 mm	17 mm	25 mm	23 mm	21 mm	24 mm	28 mm	25 mm	23 mm	32 mm	22 mm
S35	S	21	R	0	S	27	R	0	R	15	R	0	R	0	S	27	R	9	R	0	R	0	R	0	MRSA	MDR	35 mm	25 mm	29 mm	7 mm	25 mm	12 mm	30 mm	9 mm	4 mm	28 mm	17 mm	19 mm	14 mm	15 mm	27 mm	25 mm	25 mm	22 mm	25 mm	22 mm	22 mm	30 mm	22 mm
S36	R	11	R	0	S	20	R	10	I	17	R	0	R	0	R	0	R	12	R	0	R	0	R	0	MRSA	MDR	38 mm	25 mm	16 mm	10 mm	20 mm	13 mm	24 mm	15 mm	20 mm	21 mm	15 mm	7 mm	15 mm	18 mm	13 mm	10 mm	19 mm	15 mm	18 mm	15 mm	15 mm	14 mm	20 mm
[truncated: 3 more columns]

## Sheet: Biofilm Pseudomonas
sample No	Biofilm category	Biofilm category silver 250	Biofilm Absorbance silver 250	percentage of inhibition silver 250	Biofilm category silver 125	Biofilm Absorbance silver 125	percentage of inhibition silver125	Biofilm category silver 62.5	Biofilm Absorbance silver 62.5	percentage of inhibition silver 62.5	Biofilm category silver 31.25	Biofilm Absorbance silver 31.25	percentage of inhibition silver 31.25	Biofilm category silver 15.6	Biofilm Absorbance silver 15.6	percentage of inhibition silver 15.6	Biofilm category silver 7.8	Biofilm Absorbance silver 7.8	percentage of inhibition silver 7.8	Biofilm category silver 3.9	Biofilm Absorbance silver 3.9	percentage of inhibition silver 3.9	Biofilm category silver 1.9	Biofilm Absorbance silver 1.9	percentage of inhibition silver 1.9	Biofilm category silver 0.9	Biofilm absorbance silver 0.9	percentage of inhibition silver 0.9	Biofilm category selenium 250	Biofilm absorbance selenium 250	percentage of inhibition selenium 250	Biofilm category selenium 125	Biofilm absorbance selenium 125	percentage of inhibition selenium125	Biofilm category selenium62.5	Biofilm absorbance selenium62.5	percentage of inhibition selenium 62.5	Biofilm category selenium 31.25	Biofilm absorbance selenium 31.25	percentage of inhibition selenium 31.25	Biofilm category selenium 15.6	Biofilm absorbance selenium 15.6	percentage of inhibition selenium 15.6	Biofilm category selenium7.8	Biofilm absorbance selenium7.8	percentage of inhibition selenium 7.8	Biofilm category selenium 3.9	Biofilm absorbance selenium 3.9	percentage of inhibition selenium 3.9
P1	3	0	0	1	1	0.109	0.86	0	0.04	0.95	0	0 (0.058)	0.92	1	0.08	0.9	0	0	1	1	0.079	0.9027	1	0.106	0.8694	2	0.199	0.7549	2	0.196	0.8	2	0.225	0.77	2	0.241	0.75	2	0.137	0.86	2	0.13	0.86	2	0.242	0.75	2	0.235	0.7587
P2	3	0	0	1	0	0	1	0	0	1	0	0	1	0	0	1	0	0	1	1	0.071	0.804	0	0.001	0.997	0	0.041	0.887	0	0.022	0.941	0	0.036	0.904	0	0.034	0.909	0	0.022	0.941	0	0.023	0.938	0	0.031	0.917	0	0.061	0.837
P3	3	0	0	1	0	0.032	0.95	1	0.106	0.85	2	2 (0.216)	0.7	1	0.092	0.87	0	0	1	1	0.075	89. 58%	2	0.226	0.6861	3	0.26	0.6388	0	0.052	0.94	0	0.039	0.96	1	0.15	0.84	2	0.139	0.86	3	0.293	0.7	2	0.162	0.83	2	0.188	0.8029
P4	3	0	0	1	0	0	1	0	0	1	0	0	1	0	0	1	1	0.088	0.85	1	0.069	88. 90%	2	0.236	0.62	3	0.272	0.5627	1	0.118	0.85	0	zero	1	2	0.219	0.72	2	0.242	0.68	1	0.081	0.89	1	0.111	0.85	1	0.122	0.8415
P5	3	0	0	1	0	0	1	0	0	1	0	0	1	0	0	1	0	0.058	0.904	3	0.677	zero	3	0.743	zero	3	0.723	zero	1	0.096	0.802	2	0.125	0.743	2	0.204	0.58	2	0.133	0.726	2	0.242	0.502	2	0.178	0.633	2	0.201	0.586
P6	3	0	0	1	0	0	1	0	0	1	0	0	1	0	0.005	0.99	0	0.004	0.99	1	0.069	0.9095	2	0.237	0.6893	3	0.76	0.3931	2	0.176	0.81	2	0.183	0.8	1	0.16	0.82	1	0.075	0.92	0	0	1	0	0.042	0.98	0	0.032	0.9648
P7	3	0	0	1	0	0	1	0	0	1	0	0	1	0	0	1	0	0	1	1	0.065	0.9039	2	0.236	0.6499	3	0.675	0.2954	2	0.143	0.82	2	0.168	0.8	2	0.23	0.71	0	0.049	0.95	1	0.111	0.86	1	0.095	0.89	1	0.081	0.9013
P8	3	0	0.019	0.975	0	0.039	0.949	0	0.047	0.939	0	0 (0.02)	0.98	0	0.013	0.98	0	0	1	1	0.071	0.9079	2	0.198	0.7431	3	0.77	0.1297	0	0.058	0.94	0	0.009	0.98	2	0.156	0.83	2	0.142	0.84	0	0.053	0.94	1	0.091	0.89	1	0.087	0.9032
P9	2	0	0	1	0	0	1	0	0	1	0	0	1	0	0	1	0	0	1	1	0.075	0.8873	2	0.145	0.7822	3	0.665	0.15	0	zero	1	0	0.054	0.93	0	0.077	0.91	1	0.119	0.86	2	0.129	0.85	0	0.011	0.86	0	0.055	0.9312
P10	3	0	0	1	0	0	1	0	0	1	0	0	0.93	1	0.068	0.89	0	0	1	1	0.075	0.8853	1	0.104	84. 09%	2	0.199	0.6957	3	0.428	0.451	2	0.13	0.833	2	0.188	0.758	2	0.227	0.708	2	0.172	0.779	2	0.182	0.766	2	0.195	0.75
P11	3	0	0.011	0.959	0	0	1	0	0	1	0	0	1	0	0.014	0.948	0	0	1	1	0.072	0.737	2	0.226		3	0.272	0.007	0	0.033	0.946	2	0.156	0.748	0	0.023	0.962	0	0.017	0.972	3	0.288	0.536	2	0.189	0.695	2	0.242	0.61
P12	3	0	0.059	0.792	0	0	1	0	0.008	0.971	0	0	1	0	0	1	0	0	1	1	0.069	0.757	2	0.237	0.165	2	0.244	0.141	3	0.273	0.275	3	0.311	0.175	3	0.263	0.302	0	0.028	0.928	0	0.027	0.928	2	0.172	0.543	1	0.103	0.694
P13	3	1	0.11	0.83	0	0.028	0.95	0	0	1	0	0	1	0	0	1	0	0	1	1	0.07	0.8972	2	0.236	0.6519	2	0.239	0.649	2	0.228	0.71	1	0.053	0.93	0	zero	1	0	0.045	0.94	1	0.118	0.85	1	0.066	0.92	1	0.075	0.9023
P14	3	0	0.047	0.88	0	0.053	0.901	0	0.016	0.959	0	0.049	0.875	0	0.008	0.979	0	0.018	0.954	1	0.075	0.809	2	0.226	0.426	2	0.228	0.421	2	0.216	0.625	3	0.272	0.527	3	0.37	0.357	1	0.063	0.937	1	0.062	0.892	1	0.075	0.869	1	0.085	0.852
P15	3	0	0.044	0.884	0	0.006	0.984	0	0.058	0.848	1	0.1	0.738	3	0.452	zero%	0	5.2	0.863	1	0.079	0.793	2	0.236	0.382	2	0.241	0.369	3	0.32	0.456	3	0.317	0.461	3	0.413	0.298	3	0.416	0.293	3	0.338	0.426	1	0.069	0.882	1	0.119	0.797
P16	3	0	0	1	0	0.032	0.913	0	0.037	0.898	1	0.112	0.693	1	0.07	0.808	3	0.483	zero	3	0.495	zero	3	0.498	zero	3	0.499	zero	0	0.045	0.889	2	0.168	0.586	1	0.071	0.825	3	0.43	zero	3	0.363	0.105	3	0.364	0.103	3	0.369	0.091
P17	3	1	0.11	0.725	0	0.017	0.957	0	0.005	0.987	0	0.009	0.977	0	0.015	0.962	0	0.012	0.97	0	0.003	0.992	2	0.236	0.41	2	0.241	0.397	2	0.211	0.412	0	0.059	0.835	0	0.025	0.93	0	0.008	0.977	0	0.018	0.949	0	0.022	0.938	0	0.012	0.966
P18	2	2	0.246	0.534	2	0.202	0.618	2	0.166	0.686	2	0.129	0.756	2	0.237	0.551	3	0.598	zero	3	0.655	zero	3	0.659	zero	3	0.675	zero	1	0.106	0.784	2	0.187	0.62	3	0.379	0.231	3	0.255	0.482	3	0.457	0.073	3	0.469	0.048	3	0.471	0.044
P19	3	3	0.3	0.726	2	0.226	0.793	2	0.18	0.835	3	0.329	0.7	3	0.39	0.644	3	0.404	0.631	3	0.495	0.548	3	0.499	0.545	3	0.499	0.545	1	0.09	85..3%	1	0.08	0.869	2	0.17	0.722	3	0.351	0.427	2	0.162	0.735	2	0.127	0.792	1	0.123	0.799
P20	3	3	0.597	0.416	3	0.636	0.378	3	0.618	0.395	3	0.68	0.335	3	0.537	0.475	3	0.906	0.114	3	0.913	0.107	3	0.913	0.107	3	0.956	0.065	3	0.604	0.454	3	0.376	0.66	3	0.27	0.756	1	0.077	0.93	3	0.387	0.65	2	0.138	0.875	2	0.231	0.791
P21	3	0	0.042	0.9	1	0.062	0.853	1	0.067	0.841	0	0.029	0.931	0	0.011	0.973	0	0.048	0.886	1	0.063	0.851	2	0.126	0.702	2	0.243	0.425	3	0.362	0.471	0	0.044	0.935	1	0.072	0.894	0	0.057	0.916	0	0.061	0.91	3	0.31	0.547	3	0.321	0.531
P22	3	0	0.042	0.9	1	0.062	0.853	1	0.067	0.841	0	0.029	0.931	0	0.011	0.973	0	0.048	0.886	1	0.063	0.851	2	0.126	0.702	2	0.243	0.425	3	0.362	0.471	0	0.044	0.935	1	0.072	0.894	0	0.057	0.916	0	0.061	0.91	3	0.31	0.547	3	0.321	0.531
P23	3	2	0.246	0.422	2	0.176	0.586	1	0.085	0.8	1	0.083	0.805	2	0.141	0.669	1	0.08	0.812	1	0.065	0.847	2	0.236	0.446	3	0.26	0.389	2	0.233	0.435	2	0.143	0.653	1	0.109	0.736	1	0.101	0.755	2	0.179	0.566	1	0.066	0.84	1	0.096	0.767
P24	3	0	zero	1	1	0.109	0.86	0	0.04	0.95	0	0.058	0.92	1	0.08	0.9	0	0	1	1	0.079	0.9027	1	0.106	0.8694	2	0.199	0.7549	2	0.196	0.8	2	0.225	0.77	2	0.241	0.75	2	0.137	0.86	2	0.13	0.86	2	0.242	0.75	2	0.235	0.7587
P25	3	0	0	1	0	0	1	0	0	1	0	0	1	0	0	1	0	0	1	1	0.071	0.804	0	0.001	0.997	0	0.041	0.887	0	0.022	0.941	0	0.036	0.904	0	0.034	0.909	0	0.022	0.941	0	0.023	0.938	0	0.031	0.917	0	0.061	0.837
P26	3	0	0	1	0	0.032	0.95	1	0.106	0.85	2	0.216	0.7	1	0.092	0.87	0	0	1	1	0.075	89. 58%	2	0.226	0.6861	3	0.26	0.6388	0	0.052	0.94	0	0.039	0.96	1	0.15	0.84	2	0.139	0.86	3	0.293	0.7	2	0.162	0.83	2	0.188	0.8029
P27	3	0	0	1	0	0	1	0	0	1	0	0	1	0	0	1	1	0.088	0.85	1	0.069	88. 90%	2	0.236	0.62	3	0.272	0.5627	1	0.118	0.85	0	zero	1	2	0.219	0.72	2	0.242	0.68	1	0.081	0.89	1	0.111	0.85	1	0.122	0.8415
P28	3	0	0	1	0	0	1	0	0	1	0	0	1	0	0	1	0	0.058	0.904	3	0.677	zero	3	0.743	zero	3	0.723	zero	1	0.096	0.802	2	0.125	0.743	2	0.204	0.58	2	0.133	0.726	2	0.242	0.502	2	0.178	0.633	2	0.201	0.586
P29	3	0	0	1	0	0	1	0	0	1	0	0	1	0	0.005	0.99	0	0.004	0.99	1	0.069	0.9095	2	0.237	0.6893	3	0.76	0.3931	2	0.176	0.81	2	0.183	0.8	1	0.16	0.82	1	0.075	0.92	0	0	1	0	0.042	0.98	0	0.032	0.9648
P30	3	0	0	1	0	0	1	0	0	1	0	0	1	0	0	1	0	0	1	1	0.065	0.9039	2	0.236	0.6499	3	0.675	0.2954	2	0.143	0.82	2	0.168	0.8	2	0.23	0.71	0	0.049	0.95	1	0.111	0.86	1	0.095	0.89	1	0.081	0.9013
P31	3	0	0.019	0.975	0	0.039	0.949	0	0.047	0.939	0	0.02	0.98	0	0.013	0.98	0	0	1	1	0.071	0.9079	2	0.198	0.7431	3	0.77	0.1297	0	0.058	0.94	0	0.009	0.98	2	0.156	0.83	2	0.142	0.84	0	0.053	0.94	1	0.091	0.89	1	0.087	0.9032
P32	2	0	0	1	0	0	1	0	0	1	0	0	1	0	0	1	0	0	1	1	0.075	0.8873	2	0.145	0.7822	3	0.665	0.15	0	zero	1	0	0.054	0.93	0	0.077	0.91	1	0.119	0.86	2	0.129	0.85	0	0.011	0.86	0	0.055	0.9312
P33	3	0	0	1	0	0	1	0	0	1	0	0.044	0.93	1	0.068	0.89	0	0	1	1	0.075	0.8853	1	0.104	84. 09%	2	0.199	0.6957	3	0.428	0.451	2	0.13	0.833	2	0.188	0.758	2	0.227	0.708	2	0.172	0.779	2	0.182	0.766	2	0.195	0.75
P34	3	0	0.011	0.959	0	0	1	0	0	1	0	0	1	0	0.014	0.948	0	0	1	1	0.072	0.737	2	0.226		3	0.272	0.007	0	0.033	0.946	2	0.156	0.748	0	0.023	0.962	0	0.017	0.972	3	0.288	0.536	2	0.189	0.695	2	0.242	0.61
P35	3	0	0.059	0.792	0	0	1	0	0.008	0.971	0	0	1	0	0	1	0	0	1	1	0.069	0.757	2	0.237	0.165	2	0.244	0.141	3	0.273	0.275	3	0.311	0.175	3	0.263	0.302	0	0.028	0.928	0	0.027	0.928	2	0.172	0.543	1	0.103	0.694
P36	3	1	0.11	0.83	0	0.028	0.95	0	0	1	0	0	1	0	0	1	0	0	1	1	0.07	0.8972	2	0.236	0.6519	2	0.239	0.649	2	0.228	0.71	1	0.053	0.93	0	zero	1	0	0.045	0.94	1	0.118	0.85	1	0.066	0.92	1	0.075	0.9023
P37	3	0	0.047	0.88	0	0.053	0.901	0	0.016	0.959	0	0.049	0.875	0	0.008	0.979	0	0.018	0.954	1	0.075	0.809	2	0.226	0.426	2	0.228	0.421	2	0.216	0.625	3	0.272	0.527	3	0.37	0.357	1	0.063	0.937	1	0.062	0.892	1	0.075	0.869	1	0.085	0.852
P38	3	0	0.044	0.884	0	0.006	0.984	0	0.058	0.848	1	0.1	0.738	3	0.452	zero	0	0.052	0.863	1	0.079	0.793	2	0.236	0.382	2	0.241	0.369	3	0.32	0.456	3	0.317	0.461	3	0.413	0.298	3	0.416	0.293	3	0.338	0.426	1	0.069	0.882	1	0.119	0.797
P39	3	0	0	1	0	0.032	0.913	0	0.037	0.898	1	0.112	0.693	1	0.07	0.808	3	0.483	zero	3	0.495	zero	3	0.498	zero	3	0.499	zero	0	0.045	0.889	2	0.168	0.586	1	0.071	0.825	3	0.43	zero	3	0.363	0.105	3	0.369	0.103	3	0.369	0.091
P40	3	1	0.11	0.725	0	0.017	0.957	0	0.005	0.987	0	0.009	0.977	0	0.015	0.962	0	0.012	0.97	0	0.003	0.992	2	0.236	0.41	2	0.241	0.397	2	0.211	0.412	0	0.059	0.835	0	0.025	0.93	0	0.008	0.977	0	0.018	0.949	0	0.364	0.938	0	0.012	0.966
P41	2	2	0.246	0.534	2	0.202	0.618	2	0.166	0.686	2	0.129	0.756	2	0.237	0.551	3	0.598	zero	3	0.655	zero	3	0.659	zero	3	0.675	zero	1	0.106	0.784	2	0.187	0.62	3	0.379	0.231	3	0.255	0.482	3	0.457	0.073	3	0.469	0.048	3	0.471	0.044
P42	3	3	0.3	0.726	2	0.226	0.793	2	0.18	0.835	3	0.329	0.7	3	0.39	0.644	3	0.404	0.631	3	0.495	0.548	3	0.499	0.545	3	0.499	0.545	1	0.09	85..3%	1	0.08	0.869	2	0.17	0.722	3	0.351	0.427	2	0.162	0.735	2	0.127	0.792	1	0.123	0.799
P43	3	3	0.597	0.416	3	0.636	0.378	3	0.618	0.395	3	0.68	0.335	3	0.537	0.475	3	0.906	0.114	3	0.913	0.107	3	0.913	0.107	3	0.956	0.065	3	0.604	0.454	3	0.376	0.66	3	0.27	0.756	1	0.077	0.93	3	0.387	0.65	2	0.138	0.875	2	0.231	0.791
P44	3	0	0.042	0.9	1	0.062	0.853	1	0.067	0.841	0	0.029	0.931	0	0.011	0.973	0	0.048	0.886	1	0.063	0.851	2	0.126	0.702	2	0.243	0.425	3	0.362	0.471	0	0.044	0.935	1	0.072	0.894	0	0.057	0.916	0	0.061	0.91	3	0.31	0.547	3	0.321	0.531
P45	3	2	0.246	0.422	2	0.176	0.586	1	0.085	0.8	1	0.083	0.805	2	0.141	0.669	1	0.08	0.812	1	0.065	0.847	2	0.236	0.446	3	0.26	0.389	2	0.233	0.435	2	0.143	0.653	1	0.109	0.736	1	0.101	0.755	2	0.179	0.566	1	0.066	0.84	1	0.096	0.767
P46	3	2	0.246	0.422	2	0.176	0.586	1	0.085	0.8	1	0.083	0.805	2	0.141	0.669	1	0.08	0.812	1	0.065	0.847	2	0.236	0.446	3	0.26	0.389	2	0.233	0.435	2	0.143	0.653	1	0.109	0.736	1	0.101	0.755	2	0.179	0.566	1	0.066	0.84	1	0.096	0.767
[truncated: 6 more columns]

## Sheet: Biofilm staph
Sample No	Biofilm category	Biofilm category silver 250	Biofilm absorbance silver 250	percentage of inhibition silver 250	Biofilm category silver 125	Biofilm absorbance silver 125	percentage of inhibition silver125	Biofilm category silver 62.5	Biofilm absorbance silver 62.5	percentage of inhibition silver 62.5	Biofilm category silver 31.25	Biofilm category silver 31.25	percentage of inhibition silver 31.25	Biofilm category silver 15.6	Biofilm absorbance silver 15.6	percentage of inhibition silver 15.6	Biofilm category silver 7.8	Biofilm absorbance silver 7.8	percentage of inhibition silver 7.8	biofim categ silver 3.9	biofim absorbance silver 3.9	percent of inhibition silver 3.9	biofilm categ silver 1.9	biofilm absorbance silver 1.9	percent of inhibition 1.9	biofilm categ silver 0.9	biofilm absorbance silver 0.9	percent of inhibition silver 0.9	Biofilm category selenium 250	Biofilm absorbance selenium 250	percentage of inhibition selenium 250	Biofilm category selenium 125	Biofilm absorbance selenium 125	percentage of inhibition selenium125	Biofilm category selenium62.5	Biofilm absorbance selenium62.5	percentage of inhibition selenium 62.5	Biofilm category selenium 31.25	Biofilm absorbance selenium 31.25	percentage of inhibition selenium 31.25	Biofilm category selenium 15.6	Biofilm absorbance selenium 15.6	percentage of inhibition selenium 15.6	Biofilm category selenium7.8	Biofilm absorbance selenium7.8	percentage of inhibition selenium 7.8	biofilm categ selenium 3.9	biofilm absorb selenium 3.9	percent of inhibition selenium 3.9
S1	3	0	0.008	0.989	0	0.007	0.99	0	0.002	0.997	0	0.006	0.992	0	0.007	0.99	0	0.014	0.981	0	0.018	0.976	0	0.051	0.934	2	0.126	0.837	2	0.245	0.511	2	0.132	0.736	2	0.145	0.71	1	0.095	0.81	1	0.101	0.798	2	0.124	0.752	1	0.113	0.774
S2	3	3	0.256	0.431	1	0.087	0.806	0	0.059	0.868	1	0.092	0.795	1	0.06	0.866	1	0.069	0.846	1	0.065	0.855	3	0.265	0.431	3	0.288	0.36	3	0.273	0.41	3	0.262	0.434	2	0.236	0.49	2	0.176	0.619	1	0.116	0.749	1	0.112	0.758	1	0.092	0.801
S3	3	1	0.069	0.806	0	0	1	0	0.014	0.96	2	0.173	0.615	0	0	1	0	0.007	0.98	2	0.146	0.589	2	0.157	0.558	2	0.147	0.587	2	0.228	0.301	0	0.04	0.897	0	0.041	0.895	0	0.055	0.859	2	0.177	0.547	2	0.208	0.468	2	0.248	0.365
S4	3	2	0.232	0.357	2	0.22	0.39	0	0.032	91.6%)	0	0.01	0.972	0	0.03	0.916	0	0.02	0.944	0	0.01	0.972	1	0.076	0.789	1	0.09	0.751	2	0.228	0.541	2	0.175	0.647	2	0.139	0.719	2	0.127	0.743	2	0.153	0.691	3	0.29	0.415	2	0.235	0.526
S5	3	0	0.059	0.92	2	0.132	0.823	0	0.051	0.931	0	0.014	0.981	0	0	1	1	0.078	0.898	1	0.069	0.907	2	0.125	0.8326	3	0.26	0.6519	3	0.46	0.68	3	0.342	0.76	3	0.42	0.7	3	0.551	0.6	3	0.413	0.7	3	0.588	0.58	3	0.54	0.6326
S6	3	1	0.072	0.811	0	0.026	0.931	0	0.037	0.902	0	0.024	0.937	0	0.023	0.939	0	0.014	0.963	0	0.014	0.963	1	0.08	0.792	2	0.15	0.606	3	0.334	0.051	2	0.175	0.502	2	0.159	0.548	0	0.043	0.877	0	0.029	0.917	0	0.011	0.968	0	0.041	0.883
S7	3	2	0.129	0.702	1	0.09	0.792	1	0.07	83.8)	0	0.033	0.923	0	0.034	0.921	0	0.051	0.882	0	0.031	0.928	1	0.11	0.746	2	0.19	0.562	3	0.335	0.271	3	0.263	0.428	2	0.216	0.53	2	0.139	0.697	1	0.082	0.821	1	0.074	0.839	1	0.078	0.83
S8	3	0	0.051	0.868	0	0.005	0.987	0	0.03	0.922	0	0.005	0.987	0	0.016	0.958	0	0.012	0.969	0	0.007	0.981	2	0.18	0.536	3	0.26	0.329	0	0.055	0.837	0	0.039	0.884	0	0.038	0.887	0	0.008	0.976	0	0.007	0.979	0	0.013	0.961	0	0.004	0.988
S9	3	0	0	1	0	0	1	0	0.041	0.955	0	0.06	0.935	2	0.189	0.792	0	0.044	0.95	0	0.039	0.957	0	0.042	0.953	0	0.035	0.9605	3	0.549	0.57	3	0.396	0.69	3	0.577	0.54	3	0.485	0.61	2	0.212	0.83	3	0.336	0.73	3	0.328	0.7396
S10	3	3	0.256	0.336	0	0.024	0.937	0	0.005	0.987	0	0.002	0.943	0	0.028	92.7	0	0.025	0.935	0	0.037	0.904	2	0.22	0.43	3	0.28	0.274	2	0.245	0.325	1	0.084	0.768	0	0.006	0.983	0	0.013	0.964	0	0.019	0.947	0	0.016	0.955	0	0.009	0.975
S11	3	0	0.038	0.953	0	0	1	0	0	1	1	0.094	0.884	0	0.008	0.99	1	0.092	0.887	1	0.089	0.891	3	0.33	0.596	3	0.36	0.5593	3	0.381	0.7	3	0.257	0.8	3	0.467	0.63	3	0.439	0.66	3	0.275	0.78	2	0.193	0.85	2	0.188	0.8519
S12	3	0	0.054	0.854	0	0.006	0.983	0	0.012	0.967	0	0.011	0.97	0	0.011	0.97	0	0.007	0.981	0	0.01	0.973	1	0.07	0.811	2	0.13	0.651	2	0.288	0.333	1	0.123	0.64	1	0.072	0.789	0	0.005	0.985	0	0.02	0.941	0	0.007	0.979	0	0.003	0.991
S13	3	2	0.172	0.78	1	0.112	0.86	0	0	1	0	0	1	0	0	1	0	0	1	0	0.032	0.9597	0	0.021	0.9735	0	0.035	0.9559	3	0.334	0.62	3	0.288	0.68	3	0.285	0.68	3	0.473	0.47	3	0.49	0.55	1	0.111	0.87	1	0.121	0.8641
S14	3	2	0.159	0.76	1	0.12	0.824	3	0.26	0.62	0	0	1	0	0	1	0	0.028	0.95	0	0.033	0.951	0	0.022	0.9678	0	0.03	0.956	1	0.081	0.89	1	0.068	0.93	2	0.173	0.83	2	0.213	0.73	0	0.052	0.94	0	0.04	0.95	0	0.055	0.9304
S15	3	0	0.061	0.898	0	0.042	0.93	0	0.06	0.9	0	0.045	0.925	1	0.103	0.829	1	0.082	0.864	0	0.006	0.99	1	0.069	0.885	3	0.256	0.575	3	0.273	0.301	0	0.04	0.897	0	0.041	0.895	0	0.055	0.859	2	0.177	0.547	2	0.208	0.468	1	0.124	0.794
S16	3	0	0.061	0.149	0	0.017	0.958	1	0.067	0.835	0	0.021	0.948	0	0.009	0.977	0	0.049	0.879	0	0.027	0.933	1	0.072	0.823	1	0.11	0.729	3	0.273	0.277	2	0.177	0.531	2	0.23	0.391	2	0.175	0.537	0	0.058	0.846	1	0.075	0.801	0	0.049	0.87
S17	3	0	0.038	0.911	0	0.04	0.905	0	0.021	0.95	0	0.05	0.882	0	0.019	0.955	0	0.026	0.938	0	0.03	0.929	1	0.082	0.807	2	0.137	0.677	3	0.381	0.097	2	0.15	0.644	2	0.185	0.561	2	0.131	0.689	1	0.078	0.815	0	0.059	0.86	2	0.105	0.751
S18	3	0	0.054	0.861	0	0.028	0.927	0	0.009	0.976	0	0.024	0.937	0	0.017	0.955	0	0.017	0.955	0	0.012	96.8	1	0.077	0.802	2	0.145	0.624	3	0.335	0.459	0	0.024	0.961	0	0.047	0.924	0	0.021	0.966	0	0.035	0.943	0	0.037	0.94	0	0.047	0.88
S19	3	0	0.008	0.989	0	0.007	0.99	0	0.002	0.997	0	0.006	0.992	0	0.007	0.99	0	0.014	0.981	0	0.018	0.976	0	0.051	0.934	2	0.126	0.837	2	0.245	0.511	2	0.132	0.736	2	0.145	0.71	1	0.095	0.81	1	0.101	0.798	2	0.124	0.752	1	0.113	0.774
S20	3	3	0.256	0.431	1	0.087	0.806	0	0.059	0.868	1	0.092	0.795	1	0.06	0.866	1	0.069	0.846	1	0.065	0.855	3	0.265	0.431	3	0.288	0.36	3	0.273	0.41	3	0.262	0.434	2	0.236	0.49	2	0.176	0.619	1	0.116	0.749	1	0.112	0.758	1	0.092	0.801
S21	3	1	0.069	0.806	0	0	1	0	0.014	0.96	2	0.173	0.615	0	0	1	0	0.007	0.98	2	0.146	0.589	2	0.157	0.558	2	0.147	0.587	2	0.228	0.301	0	0.04	0.897	0	0.041	0.895	0	0.055	0.859	2	0.177	0.547	2	0.208	0.468	2	0.248	0.365
S22	3	2	0.232	0.357	2	0.22	0.39	0	0.032	91.6%)	0	0.01	0.972	0	0.03	0.916	0	0.02	0.944	0	0.01	0.972	1	0.076	0.789	1	0.09	0.751	2	0.228	0.541	2	0.175	0.647	2	0.139	0.719	2	0.127	0.743	2	0.153	0.691	3	0.29	0.415	2	0.235	0.526
S23	3	0	0.059	0.92	2	0.0132	0.823	0	0.051	0.931	0	0.014	0.981	0	0	1	1	0.078	0.898	1	0.069	0.907	2	0.125	0.8326	3	0.26	0.6519	3	0.46	0.68	3	0.342	0.76	3	0.42	0.7	3	0.551	0.6	3	0.413	0.7	3	0.588	0.58	3	0.54	0.6326
S24	3	1	0.072	0.811	0	0.026	0.931	0	0.037	0.902	0	0.024	0.937	0	0.023	0.939	0	0.014	0.963	0	0.014	0.963	1	0.08	0.792	2	0.15	0.606	3	0.334	0.051	2	0.175	0.502	2	0.159	0.548	0	0.043	0.877	0	0.029	0.917	0	0.011	0.968	0	0.041	0.883
S25	3	2	0.129	0.702	1	0.09	0.792	1	0.07	83.8)	0	0.033	0.923	0	0.034	0.921	0	0.051	0.882	0	0.031	0.928	1	0.11	0.746	2	0.19	0.562	3	0.335	0.271	3	0.263	0.428	2	0.216	0.53	2	0.139	0.697	1	0.082	0.821	1	0.074	0.839	1	0.078	0.83
S26	3	0	0.051	0.868	0	0.005	0.987	0	0.03	0.922	0	0.005	0.987	0	0.016	0.958	0	0.012	0.969	0	0.007	0.981	2	0.18	0.536	3	0.26	0.329	0	0.055	0.837	0	0.039	0.884	0	0.038	0.887	0	0.008	0.976	0	0.007	0.979	0	0.013	0.961	0	0.004	0.988
S27	3	0	0	1	0	0	1	0	0.041	0.955	0	0.06	0.935	2	0.189	0.792	0	0.044	0.95	0	0.039	0.957	0	0.042	0.953	0	0.035	0.9605	3	0.549	0.57	3	0.396	0.69	3	0.577	0.54	3	0.485	0.61	2	0.212	0.83	3	0.336	0.73	3	0.328	0.7396
S28	3	3	0.256	0.336	0	0.024	0.937	0	0.005	0.987	0	0.002	0.943	0	0.028	92.7	0	0.025	0.935	0	0.037	0.904	2	0.22	0.43	3	0.28	0.274	2	0.245	0.325	1	0.084	0.768	0	0.006	0.983	0	0.013	0.964	0	0.019	0.947	0	0.016	0.955	0	0.009	0.975
S29	3	0	0.038	0.953	0	0	1	0	0	1	1	0.094	0.884	0	0.008	0.99	1	0.092	0.887	1	0.089	0.891	3	0.33	0.596	3	0.36	0.5593	3	0.381	0.7	3	0.257	0.8	3	0.467	0.63	3	0.439	0.66	3	0.275	0.78	2	0.193	0.85	2	0.188	0.8519
S30	3	0	0.054	0.854	0	0.006	0.983	0	0.012	0.967	0	0.011	0.97	0	0.011	0.97	0	0.007	0.981	0	0.01	0.973	1	0.07	0.811	2	0.13	0.651	2	0.228	0.333	1	0.123	0.64	1	0.072	0.789	0	0.005	0.985	0	0.02	0.941	0	0.007	0.979	0	0.003	0.991
S31	3	2	0.172	0.78	1	0.112	0.86	0	0	1	0	0	1	0	0	1	0	0	1	0	0.032	0.9597	0	0.021	0.9735	0	0.035	0.9559	3	0.334	0.62	3	0.288	0.68	3	0.285	0.68	3	0.473	0.47	3	0.49	0.55	1	0.111	0.87	1	0.121	0.8641
S32	3	2	0.159	0.76	1	0.12	0.824	3	0.26	0.62	0	0	1	0	0	1	0	0.028	0.95	0	0.033	0.951	0	0.022	0.9678	0	0.03	0.956	1	0.081	0.89	1	0.068	0.93	2	0.173	0.83	2	0.213	0.73	0	0.052	0.94	0	0.04	0.95	0	0.055	0.9304
S33	3	0	0.061	0.898	0	0.042	0.93	0	0.06	0.9	0	0.045	0.925	1	0.103	0.829	1	0.082	0.864	0	0.006	0.99	1	0.069	0.885	3	0.256	0.575	3	0.273	0.301	0	0.04	0.897	0	0.041	0.895	0	0.055	0.859	2	0.177	0.547	2	0.208	0.468	1	0.124	0.794
S34	3	0	0.061	0.149	0	0.017	0.958	1	0.067	0.835	0	0.021	0.948	0	0.009	0.977	0	0.049	0.879	0	0.027	0.933	1	0.072	0.823	1	0.11	0.729	3	0.273	0.277	2	0.177	0.531	2	0.23	0.391	2	0.175	0.537	0	0.058	0.846	1	0.075	0.801	0	0.049	0.87
S35	3	0	0.038	0.911	0	0.04	0.905	0	0.021	0.95	0	0.05	0.882	0	0.019	0.955	0	0.026	0.938	0	0.03	0.929	1	0.082	0.807	2	0.136	0.677	3	0.381	0.097	2	0.15	0.644	2	0.185	0.561	2	0.131	0.689	1	0.078	0.815	0	0.059	0.86	2	0.105	0.751
S36	3	0	0.054	0.861	0	0.028	0.927	0	0.009	0.976	0	0.024	0.937	0	0.017	0.955	0	0.017	0.955	0	0.012	96.8	1	0.077	0.802	2	0.145	0.624	3	0.335	0.459	0	0.024	0.961	0	0.047	0.924	0	0.021	0.966	0	0.035	0.943	0	0.037	0.94	0	0.047	0.88
[truncated: 6 more columns]
